# Supplementary material for: Effects of Clay Nanosheets on the Photostability of Cationic Porphyrin
Source: Molecules. 2024 Aug 7;29(16):3738. doi: 10.3390/molecules29163738 (PMC11357654; doi:10.3390/molecules29163738)
Supplement: Supplementary file 1 [file molecules-29-03738-s001.zip]

Archive with 1 entries (1 files):
- molecules-3108021-supplementary.pdf
